# Supplementary material for: Staphylococcus saprophyticus From Clinical and Environmental Origins Have Distinct Biofilm Composition
Source: Front Microbiol. 2021 Jun 7;12:663768. doi: 10.3389/fmicb.2021.663768 (PMC8216562; doi:10.3389/fmicb.2021.663768)
Supplement: Supplementary Table 1 — Characteristics of S. saprophyticus used in this study. [file Table_1.XLSX]

## Sheet: OLawal_Biofilm_MS_Suppl_TableS1
Supplementary Table S1 – Characteristics of S. saprophyticus used in this study
Strain ID	Lineage	Country	Year	Source	Setting	Biofilm production
KS8	G	Denmark	2016	Human infection	Urine	Strong
KS9	G	Denmark	2016	Human infection	Urine	Strong
KS10	G	Denmark	2016	Human infection	Urine	Strong
KS11	G	Denmark	2016	Human infection	Urine	Strong
KS12	G	Denmark	2016	Human infection	Urine	None
KS13	G	Denmark	2016	Human infection	Urine	Strong
KS14	G	Denmark	2016	Human infection	Urine	Weak
KS15	G	Denmark	2016	Human infection	Urine	Strong
KS16	G	Denmark	2016	Human infection	Urine	Moderate
KS17	G	Denmark	2016	Human infection	Urine	Strong
KS18	G	Denmark	2016	Human infection	Urine	Strong
KS19	G	Denmark	2016	Human infection	Urine	Strong
KS20	G	Denmark	2016	Human infection	Urine	Moderate
KS21	G	Denmark	2016	Human infection	Urine	Strong
KS22	G	Denmark	2016	Human infection	Urine	Strong
KS23	G	Denmark	2016	Human infection	Urine	None
KS24	G	Denmark	2016	Human infection	Urine	Strong
KS25	G	Denmark	2016	Human infection	Urine	Strong
KS26	G	Denmark	2016	Human infection	Urine	Strong
KS27	G	Denmark	2016	Human infection	Urine	Strong
KS28	G	Denmark	2016	Human infection	Urine	Strong
KS29	G	Denmark	2016	Human infection	Urine	Moderate
KS30	G	Denmark	2016	Human infection	Urine	Weak
KS31	G	Denmark	2016	Human infection	Urine	None
KS32	G	Denmark	2016	Human infection	Urine	Strong
KS33	S	Denmark	2016	Human infection	Urine	Strong
KS34	G	Denmark	2016	Human infection	Urine	Strong
KS35	G	Denmark	2016	Human infection	Urine	Strong
KS36	G	Denmark	2016	Human infection	Urine	Moderate
KS37	G	Denmark	2016	Human infection	Urine	Strong
KS38	G	Denmark	2016	Human infection	Urine	None
KS39	G	Denmark	2016	Human infection	Urine	None
KS40	G	Denmark	2016	Human infection	Urine	Strong
KS41	G	Denmark	2016	Human infection	Urine	Strong
KS42	G	Denmark	2016	Human infection	Urine	Strong
KS43	G	Denmark	2016	Human infection	Urine	Strong
KS44	G	Denmark	2016	Human infection	Urine	Strong
KS45	G	Denmark	2016	Human infection	Urine	Strong
KS46	G	Denmark	2016	Human infection	Urine	None
KS47	G	Denmark	2016	Human infection	Urine	Strong
KS49	G	Denmark	2016	Human infection	Urine	Strong
KS50	G	Denmark	2016	Human infection	Urine	Strong
KS51	G	Denmark	2016	Human infection	Urine	Moderate
KS52	G	Denmark	2016	Human infection	Urine	Strong
KS53	G	Denmark	2016	Human infection	Urine	Weak
KS54	G	Denmark	2016	Human infection	Urine	Strong
KS55	G	Denmark	2016	Human infection	Urine	Strong
KS56	G	Denmark	2016	Human infection	Urine	Strong
KS57	G	Denmark	2016	Human infection	Urine	Moderate
KS58	G	Denmark	2016	Human infection	Urine	None
KS59	G	Denmark	2016	Human infection	Urine	Strong
KS60	G	Denmark	2016	Human infection	Urine	Strong
KS61	S	Denmark	2016	Human infection	Urine	None
KS62	G	Denmark	2016	Human infection	Urine	Strong
KS63	G	Denmark	2016	Human infection	Urine	Strong
KS64	G	Denmark	2016	Human infection	Urine	Strong
KS65	G	Denmark	2016	Human infection	Urine	Strong
KS66	G	Denmark	2016	Human infection	Urine	Strong
KS67	G	Denmark	2016	Human infection	Urine	Strong
KS68	G	Denmark	2016	Human infection	Urine	Strong
KS70	S	Denmark	2016	Human infection	Urine	Strong
KS71	G	Denmark	2016	Human infection	Urine	Strong
KS72	G	Denmark	2016	Human infection	Urine	Strong
KS73	G	Denmark	2016	Human infection	Urine	Strong
KS74	G	Denmark	2016	Human infection	Urine	Strong
KS75	G	Denmark	2016	Human infection	Urine	Strong
KS76	G	Denmark	2016	Human infection	Urine	Strong
KS77	G	Denmark	2016	Human infection	Urine	Strong
KS79	G	Denmark	2016	Human infection	Urine	Strong
KS80	G	Denmark	2016	Human infection	Urine	None
KS81	G	Denmark	2016	Human infection	Urine	Strong
KS82	G	Denmark	2016	Human infection	Urine	Strong
KS83	G	Denmark	2016	Human infection	Urine	None
KS84	G	Denmark	2016	Human infection	Urine	Strong
KS85	G	Denmark	2016	Human infection	Urine	Strong
KS86	G	Denmark	2016	Human infection	Urine	Strong
KS87	G	Denmark	2016	Human infection	Urine	Strong
KS88	G	Denmark	2016	Human infection	Urine	Strong
KS89	G	Denmark	2016	Human infection	Urine	None
KS90	G	Denmark	2016	Human infection	Urine	Strong
KS91	G	Denmark	2016	Human infection	Urine	Strong
KS92	G	Denmark	2016	Human infection	Urine	None
KS93	G	Denmark	2016	Human infection	Urine	None
KS94	G	Denmark	2016	Human infection	Urine	Strong
KS95	G	Denmark	2016	Human infection	Urine	Strong
KS96	G	Denmark	2016	Human infection	Urine	Strong
KS97	G	Denmark	2016	Human infection	Urine	None
KS98	G	Denmark	2016	Human infection	Urine	Moderate
KS99	G	Denmark	2016	Human infection	Urine	Moderate
KS100	G	Denmark	2016	Human infection	Urine	None
KS101	G	Bulgaria	1997	Human infection	Blood	Strong
KS102	G	Bulgaria	1998	Human infection	Blood	Strong
KS103	G	Bulgaria	1998	Human infection	Blood	Strong
KS104	G	Denmark	1997	Human infection	Urine	Strong
KS105	S	Denmark	1998	Human infection	Urine	Strong
KS106	G	Denmark	1998	Human infection	Urine	Strong
KS107	G	Denmark	1998	Human infection	Urine	Strong
KS108	S	Brazil	1998	Human infection	Blood	Strong
KS109	S	Brazil	1998	Human infection	Blood	Strong
KS110	G	Iceland	1997	Human infection	Blood	Strong
KS111	G	Poland	1997	Human infection	Urine	Strong
KS112	G	Poland	1999	Human infection	Urine	Strong
KS113	G	Poland	1999	Human infection	Urine	Strong
KS114	G	Poland	2000	Human infection	Blood	Strong
KS115	G	Poland	2004	Human infection	Urine	Strong
KS116	G	Poland	2006	Human infection	Urine	Strong
KS117	G	Poland	2006	Human infection	Urine	Strong
KS118	G	Poland	2006	Human infection	Urine	Strong
KS119	G	Poland	2007	Human infection	Urine	Strong
KS120	G	Poland	2007	Human infection	Urine	Strong
KS121	G	Poland	2008	Human infection	Urine	Strong
KS122	G	Poland	2008	Human infection	Urine	Strong
KS123	G	Poland	2009	Human infection	Urine	Strong
KS124	G	Poland	2011	Human infection	Urine	Strong
KS125	G	Poland	2012	Human colonization	Nasal swab	Strong
KS126	G	Portugal	2016	Human infection	Urine	Strong
KS127	S	Portugal	2016	Human infection	Urine	Strong
KS128	S	Portugal	2016	Human infection	Urine	Strong
KS129	G	Portugal	2016	Human infection	Urine	Strong
KS130	G	Portugal	2016	Human infection	Urine	Strong
KS131	G	Portugal	2016	Human infection	Urine	Strong
KS132	S	Portugal	2016	Human infection	Urine	Strong
KS133	S	Portugal	2016	Human infection	Urine	Strong
KS134	S	Portugal	2016	Human infection	Urine	Strong
KS135	G	Portugal	2016	Human infection	Urine	Moderate
KS136	G	Portugal	2016	Human infection	Urine	Strong
KS137	G	Portugal	2016	Human infection	Urine	Strong
KS138	S	Portugal	2016	Human infection	Urine	Strong
KS139	S	Portugal	2016	Human infection	Urine	Strong
KS140	S	Portugal	2016	Human infection	Urine	Strong
KS141	S	Portugal	2016	Human infection	Urine	Strong
KS142	S	Portugal	2016	Human infection	Urine	Strong
KS143	G	Portugal	2016	Human infection	Urine	Strong
KS144	S	Portugal	2016	Human infection	Urine	Strong
KS145	S	Portugal	2016	Human infection	Urine	Strong
KS146	G	Portugal	2016	Human infection	Urine	Strong
KS147	S	Portugal	2016	Human infection	Urine	Strong
KS148	S	Portugal	2016	Human infection	Urine	Strong
KS149	S	Portugal	2016	Human infection	Urine	Strong
KS150	S	Portugal	2016	Human infection	Urine	Strong
KS151	S	Portugal	2016	Human infection	Urine	Strong
KS152	G	Portugal	2016	Human infection	Urine	Strong
KS153	S	Portugal	2016	Human infection	Urine	Strong
KS154	S	Portugal	2016	Human infection	Urine	Strong
KS155	G	Portugal	2016	Human infection	Urine	Strong
KS156	S	Portugal	2016	Human infection	Urine	None
KS157	G	Portugal	2016	Human infection	Urine	Moderate
KS158	G	Portugal	2016	Human infection	Urine	Strong
KS159	G	Portugal	2016	Human infection	Urine	Strong
KS160	S	Portugal	2016	Human infection	Urine	Strong
KS161	S	Portugal	2016	Human infection	Urine	Strong
KS162	S	Portugal	2016	Human infection	Urine	Strong
KS163	S	Portugal	2016	Human infection	Urine	Strong
KS164	G	Portugal	2016	Human infection	Urine	None
KS165	G	Portugal	2016	Human infection	Urine	Strong
KS166	G	Portugal	2016	Human infection	Urine	Strong
KS167	S	Portugal	2016	Human infection	Urine	Strong
KS168	G	Portugal	2016	Human infection	Urine	Weak
KS169	G	Portugal	2016	Human infection	Urine	Strong
KS170	G	Portugal	2016	Human infection	Urine	Strong
KS171	G	Portugal	2016	Human infection	Urine	Strong
KS172	S	Portugal	2016	Human infection	Urine	Strong
KS173	S	Portugal	2016	Human infection	Urine	Strong
KS174	G	Portugal	2016	Human infection	Urine	Strong
KS175	G	Portugal	2016	Human infection	Urine	Weak
KS176	G	Portugal	2016	Human infection	Urine	Weak
KS177	S	Portugal	2016	Human infection	Urine	Strong
KS178	G	Portugal	2016	Human infection	Urine	Weak
KS179	G	Portugal	2016	Human infection	Urine	Moderate
KS180	G	Portugal	2016	Human infection	Urine	Strong
KS181	G	Portugal	2016	Human infection	Urine	Weak
KS182	S	Portugal	2016	Human infection	Urine	Strong
KS183	S	Portugal	2016	Human infection	Urine	Strong
KS184	G	Portugal	2016	Human infection	Urine	Strong
KS185	G	Portugal	2016	Human infection	Urine	Strong
KS186	G	Portugal	2016	Human infection	Urine	Strong
KS187	G	Portugal	2016	Human infection	Urine	Strong
KS188	S	Portugal	2016	Human infection	Urine	Strong
KS189	G	Portugal	2016	Human infection	Urine	Strong
KS190	S	Portugal	2016	Human infection	Urine	Strong
KS191	G	Portugal	2016	Human infection	Urine	Strong
KS192	G	Portugal	2016	Human infection	Urine	Weak
KS193	G	Portugal	2016	Human infection	Urine	Strong
KS194	G	Portugal	2016	Human infection	Urine	Weak
KS195	G	Portugal	2016	Human infection	Urine	Strong
KS196	S	Portugal	2016	Human infection	Urine	Strong
KS197	G	Portugal	2016	Human infection	Urine	Strong
KS198	G	Portugal	2016	Human infection	Urine	Moderate
KS199	G	Portugal	2016	Human infection	Urine	Weak
KS200	S	Portugal	2016	Human infection	Urine	Strong
KS201	G	Portugal	2016	Human infection	Urine	Strong
KS202	G	Portugal	2016	Human infection	Urine	None
KS203	G	Portugal	2016	Human infection	Urine	Strong
KS204	G	Portugal	2016	Human infection	Urine	Strong
KS205	G	Portugal	2016	Human infection	Urine	Strong
KS206	G	Portugal	2016	Human infection	Urine	Strong
KS207	G	Portugal	2016	Human infection	Urine	Strong
KS208	S	Portugal	2016	Human infection	Urine	Weak
KS209	G	Portugal	2016	Human infection	Urine	Strong
KS210	S	Portugal	2016	Human infection	Urine	None
KS211	S	Portugal	2016	Human infection	Urine	None
KS212	S	Portugal	2016	Human infection	Urine	Strong
KS213	G	Portugal	2016	Human infection	Urine	Strong
KS214	G	Portugal	2016	Human infection	Urine	Strong
KS215	S	Portugal	2016	Human infection	Urine	Strong
KS216	S	Portugal	2016	Human infection	Urine	Strong
KS217	S	Portugal	2016	Human infection	Urine	Strong
KS218	G	Portugal	2016	Human infection	Urine	Strong
KS219	G	Portugal	2016	Human infection	Urine	Strong
KS220	S	Portugal	2016	Human infection	Urine	Strong
KS221	S	Portugal	2016	Human infection	Urine	Strong
KS222	S	Portugal	2016	Human infection	Urine	Strong
KS223	G	Portugal	2016	Human infection	Urine	Strong
KS224	G	Portugal	2016	Human infection	Urine	Strong
KS225	S	Portugal	2016	Human infection	Urine	Strong
KS226	G	Portugal	2016	Human infection	Urine	None
KS227	G	Portugal	2016	Human infection	Urine	Strong
KS228	S	Portugal	2016	Human infection	Urine	Strong
KS229	S	Portugal	2016	Human infection	Urine	Strong
KS230	S	Portugal	2016	Human infection	Urine	Strong
KS231	S	Portugal	2016	Human infection	Urine	Strong
KS232	G	Portugal	2016	Human infection	Urine	Strong
KS233	S	Portugal	2016	Human infection	Urine	Strong
KS234	G	Portugal	2016	Human infection	Urine	Strong
KS235	G	Portugal	2016	Human infection	Urine	Strong
KS236	G	Portugal	2016	Human infection	Urine	Strong
KS237	G	Portugal	2016	Human infection	Urine	Strong
KS238	S	Portugal	2016	Human infection	Urine	Strong
KS239	G	Portugal	2016	Human infection	Urine	Strong
KS240	S	Portugal	2016	Human infection	Urine	Strong
KS241	S	Portugal	2016	Human infection	Urine	Strong
KS242	S	Portugal	2016	Human infection	Urine	Strong
KS243	G	Portugal	2016	Human infection	Urine	Strong
KS244	S	Portugal	2016	Human infection	Urine	Strong
KS245	G	Portugal	2016	Human infection	Urine	Strong
KS246	S	Portugal	2016	Human infection	Urine	Strong
KS247	S	Portugal	2016	Human infection	Urine	Strong
KS248	S	Portugal	2016	Human infection	Urine	Strong
KS249	G	Portugal	2016	Human infection	Urine	None
KS250	S	Portugal	2016	Human infection	Urine	Strong
KS251	G	Portugal	2016	Human infection	Urine	None
KS252	G	Portugal	2016	Human infection	Urine	Moderate
KS253	G	Portugal	2016	Human infection	Urine	Strong
KS254	G	Spain	2016	Human infection	Urine	Moderate
KS255	G	Spain	2016	Human infection	Urine	Strong
KS256	G	Spain	2016	Human infection	Urine	Strong
KS257	G	Spain	2016	Human infection	Urine	Strong
KS258	G	Spain	2016	Human infection	Urine	Strong
KS259	G	Spain	2016	Human infection	Urine	Strong
KS260	G	Spain	2016	Human infection	Urine	Strong
KS261	G	Spain	2016	Human infection	Urine	Strong
KS262	S	Spain	2016	Human infection	Urine	Strong
KS263	G	Spain	2016	Human infection	Urine	Weak
KS264	S	Spain	2016	Human infection	Urine	Strong
KS265	G	Spain	2016	Human infection	Urine	Strong
KS266	G	Spain	2016	Human infection	Urine	Weak
KS267	G	Spain	2016	Human infection	Urine	Strong
KS268	G	Spain	2016	Human infection	Urine	Strong
KS269	G	Spain	2016	Human infection	Urine	Strong
KS270	G	Spain	2016	Human infection	Urine	Strong
KS271	G	Spain	2016	Human infection	Urine	Strong
KS272	S	Spain	2016	Human infection	Urine	Strong
KS273	S	Spain	2016	Human infection	Urine	Strong
KS274	G	Spain	2016	Human infection	Urine	Strong
KS275	G	Spain	2016	Human infection	Urine	Moderate
KS276	G	Spain	2016	Human infection	Urine	Strong
KS277	G	Spain	2016	Human infection	Urine	Strong
KS278	S	Spain	2016	Human infection	Urine	Strong
KS279	G	Spain	2016	Human infection	Urine	Strong
KS280	G	Spain	2016	Human infection	Urine	None
KS281	G	Spain	2016	Human infection	Urine	Weak
KS282	G	Spain	2016	Human infection	Urine	Strong
KS283	S	Spain	2016	Human infection	Urine	Strong
KS284	S	Spain	2016	Human infection	Urine	Strong
KS285	G	Spain	2016	Human infection	Urine	None
KS286	G	Spain	2016	Human infection	Urine	Strong
KS287	S	Spain	2016	Human infection	Urine	Strong
KS288	G	Spain	2016	Human infection	Urine	Strong
KS289	S	Spain	2016	Human infection	Urine	Strong
KS290	S	Spain	2016	Human infection	Urine	Strong
KS291	G	Spain	2016	Human infection	Urine	None
KS292	G	Spain	2016	Human infection	Urine	Strong
KS293	S	Spain	2017	Human infection	Urine	None
KS294	G	Spain	2017	Human infection	Urine	Strong
KS295	S	Spain	2017	Human infection	Urine	Strong
KS296	G	Spain	2017	Human infection	Urine	None
KS297	G	Spain	2017	Human infection	Urine	Weak
KS298	S	Spain	2017	Human infection	Urine	Strong
KS299	G	Spain	2017	Human infection	Urine	Strong
KS300	S	Spain	2017	Human infection	Urine	Moderate
KS301	G	Spain	2017	Human infection	Urine	Strong
KS302	S	Spain	2017	Human infection	Urine	Strong
KS303	S	Spain	2017	Human infection	Urine	Moderate
KS304	S	Spain	2017	Human infection	Urine	Strong
KS305	S	Spain	2017	Human infection	Urine	Strong
KS306	G	Spain	2017	Human infection	Urine	Strong
KS307	S	Spain	2017	Human infection	Urine	Strong
KS308	G	Spain	2017	Human infection	Urine	Strong
KS309	G	Portugal	2003	Food-related environment	Food: Garlic	Strong
KS310	G	Portugal	2003	Food-related environment	Food:Table	Strong
KS311	G	Portugal	2003	Food-related environment	Food:Pasta	Strong
KS312	G	Portugal	2003	Food-related environment	Food:Pasta	Strong
KS313	G	Portugal	2003	Food-related environment	Food:Pasta	Strong
KS314	G	Portugal	2003	Food-related environment	Food: Knife	Strong
KS315	G	Portugal	2003	Food-related environment	Food: Knife	Strong
KS316	G	Portugal	2003	Food-related environment	Food: Pasta	Strong
KS317	G	Portugal	2011	Food-related environment	Food: Equipment	Strong
KS318	G	Portugal	2011	Food-related environment	Food: Mixer	Strong
KS319	G	Portugal	2011	Food-related environment	Food: Mixer	Strong
KS320	G	Portugal	2011	Food-related environment	Food: Mixer	Strong
KS321	G	Portugal	2011	Food-related environment	Food: Mixer	Strong
KS322	G	Portugal	2011	Food-related environment	Food: Mixer	Strong
KS323	G	Portugal	2011	Food-related environment	Food: Mixer	Strong
KS324	G	Portugal	2011	Food-related environment	Food: Mixer	Strong
KS325	G	Portugal	2011	Food-related environment	Food: Mixer	Strong
KS326	G	Portugal	2011	Food-related environment	Food: Mixer	Strong
KS327	G	Portugal	2016	Food-related environment	Slaughterhouse: Equipment	Strong
KS328	G	Portugal	2016	Food-related environment	Slaughterhouse: Equipment	Strong
KS329	G	Portugal	2016	Food-related environment	Slaughterhouse: Equipment	Strong
KS330	G	Portugal	2016	Food-related environment	Slaughterhouse: Equipment	Strong
KS331	G	Portugal	2016	Food-related environment	Slaughterhouse: Equipment	Strong
KS332	Basal	Portugal	2016	Food-related environment	Slaughterhouse: Equipment	Strong
KS333	G	Portugal	2016	Food-related environment	Slaughterhouse: Meat	Strong
KS334	G	Portugal	2016	Food-related environment	Slaughterhouse: Meat	Strong
KS335	G	Portugal	2016	Food-related environment	Slaughterhouse: Meat	Strong
KS336	G	Portugal	2016	Food-related environment	Slaughterhouse: Meat	Strong
KS337	G	Portugal	2016	Food-related environment	Slaughterhouse: Meat	Strong
KS338	S	Portugal	2016	Food-related environment	Slaughterhouse: Meat	Strong
KS339	G	Portugal	2016	Food-related environment	Slaughterhouse: Meat	Strong
KS340	G	Portugal	2016	Food-related environment	Slaughterhouse: Meat	Strong
KS341	G	Portugal	2016	Food-related environment	Slaughterhouse: Meat	Strong
KS342	G	Portugal	2016	Food-related environment	Slaughterhouse: Meat	Strong
KS343	G	Portugal	2016	Food-related environment	Slaughterhouse: Meat	Strong
KS344	G	Portugal	2016	Food-related environment	Slaughterhouse: Meat	Strong
KS345	G	Portugal	2016	Food-related environment	Slaughterhouse: Meat	Strong
KS346	G	Portugal	2016	Food-related environment	Slaughterhouse: Meat	Strong
KS347	G	Portugal	2016	Food-related environment	Slaughterhouse: Human	Strong
KS348	G	Portugal	2016	Food-related environment	Slaughterhouse: Human	Strong
KS350	G	Portugal	2016	Food-related environment	Slaughterhouse: Human	Strong
KS351	G	Portugal	2016	Food-related environment	Slaughterhouse: Human	Strong
KS352	G	Portugal	2016	Food-related environment	Slaughterhouse: LivePig	Strong
KS353	G	Portugal	2016	Food-related environment	Slaughterhouse: Meat	Strong
KS354	G	Portugal	2016	Food-related environment	Slaughterhouse: Meat	Strong
KS355	G	Portugal	2016	Food-related environment	Slaughterhouse: Meat	Strong
KS356	G	Portugal	2016	Food-related environment	Slaughterhouse: Meat	Strong
KS357	G	Portugal	2016	Food-related environment	Slaughterhouse: Meat	Strong
KS358	S	Portugal	2016	Food-related environment	Slaughterhouse: Meat	Strong
KS359	G	Portugal	2016	Food-related environment	Slaughterhouse: Meat	Strong
KS360	G	Portugal	2016	Food-related environment	Slaughterhouse: Meat	Strong
KS361	G	Portugal	2016	Food-related environment	Slaughterhouse: Meat	Strong
KS362	G	Portugal	2016	Food-related environment	Slaughterhouse: Meat	Strong
KS363	G	Portugal	2016	Food-related environment	Slaughterhouse: Meat	Strong
KS364	G	Portugal	2016	Food-related environment	Slaughterhouse: Meat	Strong
KS365	G	Portugal	2016	Food-related environment	Slaughterhouse: Meat	Strong
KS366	G	Portugal	2016	Food-related environment	Slaughterhouse: Meat	Strong
KS367	G	Portugal	2016	Food-related environment	Slaughterhouse: Meat	Strong
KS368	G	Portugal	2016	Food-related environment	Slaughterhouse: Meat	Strong
KS369	G	Portugal	2016	Food-related environment	Slaughterhouse: Meat	Strong
KS370	G	Portugal	2016	Food-related environment	Slaughterhouse: Meat	Strong
KS371	G	Portugal	2016	Food-related environment	Slaughterhouse: Human	Strong
KS372	G	Portugal	2016	Food-related environment	Slaughterhouse: Human	Strong
KS373	S	Portugal	2016	Food-related environment	Slaughterhouse: Human	Strong
KS374	S	Portugal	2016	Food-related environment	Slaughterhouse: Human	Strong
KS375	S	Portugal	2016	Food-related environment	Slaughterhouse: Human	Strong
KS376	S	Portugal	2016	Food-related environment	Slaughterhouse: Human	Strong
KS377	G	Portugal	2016	Food-related environment	Slaughterhouse: Human	Strong
KS378	G	Portugal	2016	Food-related environment	Slaughterhouse: Equipment	Strong
KS379	G	Portugal	2016	Food-related environment	Slaughterhouse: Equipment	Strong
KS380	G	Portugal	2016	Food-related environment	Slaughterhouse: Equipment	Strong
KS381	G	Portugal	2016	Food-related environment	Slaughterhouse: Equipment	Strong
KS382	G	Portugal	2016	Food-related environment	Slaughterhouse: Equipment	Strong
KS383	G	Portugal	2016	Food-related environment	Slaughterhouse: Equipment	Strong
KS384	G	Portugal	2016	Food-related environment	Slaughterhouse: Equipment	Strong
KS385	G	Portugal	2016	Food-related environment	Slaughterhouse: Equipment	Strong
KS386	G	Portugal	2016	Food-related environment	Slaughterhouse: Equipment	Strong
KS387	G	Portugal	2016	Food-related environment	Slaughterhouse: Meat	Strong
KS391	S	Brazil	2014	Non-human primate	Small Monkey	None
KS392	S	Brazil	2014	Non-human primate	Small Monkey	None
KS397	G	Portugal	2017	Food-related environment	Slaughterhouse: Equipment	Strong
KS398	G	Portugal	2017	Food-related environment	Slaughterhouse: Equipment	Strong
KS399	G	Portugal	2017	Food-related environment	Slaughterhouse: Equipment	Strong
KS400	G	Portugal	2017	Food-related environment	Slaughterhouse: Equipment	None
KS401	G	Portugal	2017	Food-related environment	Slaughterhouse: Equipment	Strong
KS402	G	Portugal	2017	Food-related environment	Slaughterhouse: Human	Strong
KS403	G	Portugal	2017	Food-related environment	Slaughterhouse: Human	Strong
KS404	G	Portugal	2017	Food-related environment	Slaughterhouse: Human	Strong
KS405	G	Portugal	2017	Food-related environment	Slaughterhouse: Human	Strong
KS406	S	Portugal	2017	Food-related environment	Slaughterhouse: Human	Strong
KS407	G	Portugal	2017	Food-related environment	Slaughterhouse: Human	Strong
KS408	G	Portugal	2017	Food-related environment	Slaughterhouse: Human	Strong
KS409	G	Portugal	2017	Food-related environment	Slaughterhouse: Human	Strong
KS410	G	Portugal	2017	Food-related environment	Slaughterhouse: Human	Strong
KS411	G	Portugal	2017	Food-related environment	Slaughterhouse: Human	Strong
KS412	G	Portugal	2017	Food-related environment	Slaughterhouse: Human	Strong
KS413	G	Portugal	2017	Food-related environment	Slaughterhouse: Human	Strong
KS414	G	Portugal	2017	Food-related environment	Slaughterhouse: Human	Strong
KS415	G	Portugal	2017	Food-related environment	Slaughterhouse: Human	Strong
KS416	G	Portugal	2017	Food-related environment	Slaughterhouse: Equipment	Strong
KS417	G	Portugal	2017	Food-related environment	Slaughterhouse: Equipment	Strong
KS418	G	Portugal	2017	Food-related environment	Slaughterhouse: Equipment	Strong
KS419	G	Portugal	2017	Food-related environment	Slaughterhouse: Equipment	Strong
KS420	G	Portugal	2017	Food-related environment	Slaughterhouse: Equipment	Strong
KS421	G	Portugal	2017	Food-related environment	Slaughterhouse: Equipment	Strong
KS422	G	Portugal	2017	Food-related environment	Slaughterhouse: Equipment	Moderate
KS423	G	Portugal	2017	Food-related environment	Slaughterhouse: Equipment	Strong
KS424	G	Portugal	2017	Food-related environment	Slaughterhouse: Equipment	Strong
KS425	G	Portugal	2017	Food-related environment	Slaughterhouse: Equipment	Strong
KS426	G	Portugal	2017	Food-related environment	Slaughterhouse: Equipment	Strong
KS427	G	Portugal	2017	Food-related environment	Slaughterhouse: Equipment	Strong
KS428	G	Portugal	2017	Food-related environment	Slaughterhouse: Human	None
KS429	G	Portugal	2017	Food-related environment	Slaughterhouse: Human	Weak
KS430	S	Portugal	2017	Food-related environment	Slaughterhouse: Human	Strong
KS431	G	Portugal	2017	Food-related environment	Slaughterhouse: Human	Strong
KS432	G	Portugal	2017	Food-related environment	Slaughterhouse: Human	None
KS433	G	Portugal	2017	Food-related environment	Slaughterhouse: Human	None
KS434	S	Portugal	2017	Food-related environment	Slaughterhouse: Human	Strong
KS435	G	Portugal	2017	Food-related environment	Slaughterhouse: Meat	Strong
KS436	G	Portugal	2017	Food-related environment	Slaughterhouse: Meat	Strong
KS437	G	Portugal	2017	Food-related environment	Slaughterhouse: Meat	None
KS438	G	Portugal	2017	Food-related environment	Slaughterhouse: Meat	None
KS439	G	Portugal	2017	Food-related environment	Slaughterhouse: Meat	None
KS440	G	Portugal	2017	Food-related environment	Slaughterhouse: Meat	None
