# Supplementary material for: Staphylococcus saprophyticus From Clinical and Environmental Origins Have Distinct Biofilm Composition
Source: Front Microbiol. 2021 Jun 7;12:663768. doi: 10.3389/fmicb.2021.663768 (PMC8216562; doi:10.3389/fmicb.2021.663768)
Supplement: Supplementary Table 2 — Characteristics of S. saprophyticus isolates used for the biofilm detachment assay. [file Table_2.XLSX]

## Sheet: OLawal_Biofilm_MS_Suppl_TableS2
Supplementary Table S2 – Characteristics of S. saprophyticus isolates used for the biofilm detachment assay
Strain_ID	Lineage	Source	Samples	Biofilm composition
KS103	G	Human infection	Urine	Protein
KS104	G	Human infection	Nasal swab	Protein
KS105	S	Human infection	Urine	Protein
KS11	G	Human infection	Urine	Protein
KS110	G	Human infection	Urine	Protein
KS114	G	Human infection	Urine	Protein
KS115	G	Human infection	Urine	Protein
KS121	G	Human infection	Urine	Protein
KS123	G	Human infection	Urine	Protein
KS125	G	Human colonization	Urine	Protein
KS127	S	Human infection	Urine	Protein
KS128	S	Human infection	Urine	Protein
KS133	S	Human infection	Urine	Protein
KS14	G	Human infection	Urine	Protein and eDNA
KS147	S	Human infection	Urine	Protein
KS180	G	Human infection	Urine	Protein and eDNA
KS208	S	Human infection	Urine	Protein
KS220	S	Human infection	Urine	Protein
KS227	G	Human infection	Urine	Protein
KS229	S	Human infection	Urine	Protein
KS233	S	Human infection	Urine	Protein and eDNA
KS234	G	Human infection	Urine	Protein, eDNA and Polysaccharide
KS242	S	Human infection	Urine	Protein and eDNA
KS248	S	Human infection	Urine	Protein and Polysaccharide
KS25	G	Human infection	Urine	Protein, eDNA and Polysaccharide
KS264	S	Human infection	Urine	Protein
KS268	G	Human infection	Urine	Protein
KS284	S	Human infection	Urine	Protein and eDNA
KS290	S	Human infection	Urine	Protein, eDNA and Polysaccharide
KS292	G	Human infection	Urine	Protein and Polysaccharide
KS295	S	Human infection	Urine	Protein
KS297	G	Human infection	Urine	Protein and eDNA
KS298	S	Human infection	Urine	Protein, eDNA and Polysaccharide
KS300	S	Human infection	Urine	Protein, eDNA and Polysaccharide
KS301	G	Human infection	Urine	Protein and Polysaccharide
KS305	S	Human infection	Urine	Protein, eDNA and Polysaccharide
KS310	G	Food-related environment	Food	Protein, eDNA and Polysaccharide
KS312	G	Food-related environment	Food	Protein, eDNA and Polysaccharide
KS313	G	Food-related environment	Food	Polysaccharide
KS314	G	Food-related environment	Food	Protein and eDNA
KS319	G	Food-related environment	Food	Protein and Polysaccharide
KS328	G	Food-related environment	Slaughterhouse_ Equipment	Protein, eDNA and Polysaccharide
KS332	Basal	Food-related environment	Slaughterhouse_ Equipment	Protein, eDNA and Polysaccharide
KS338	S	Food-related environment	Slaughterhouse_Meat	Protein
KS342	G	Food-related environment	Slaughterhouse_Meat	Protein, eDNA and Polysaccharide
KS351	G	Human colonization	Slaughterhouse_Workers	Protein, eDNA and Polysaccharide
KS352	G	Food-related environment	Slaughterhouse_Pig	Protein and Polysaccharide
KS356	G	Food-related environment	Slaughterhouse_Meat	Protein, eDNA and Polysaccharide
KS357	G	Food-related environment	Slaughterhouse_Meat	Protein, eDNA and Polysaccharide
KS358	S	Food-related environment	Slaughterhouse_Meat	Protein and eDNA
KS36	G	Human infection	Urine	Protein, eDNA and Polysaccharide
KS365	G	Food-related environment	Slaughterhouse_Meat	Protein, eDNA and Polysaccharide
KS371	G	Human colonization	Slaughterhouse_Workers	Protein, eDNA and Polysaccharide
KS373	S	Human colonization	Slaughterhouse_Workers	Protein, eDNA and Polysaccharide
KS384	G	Food-related environment	Slaughterhouse_ Equipment	Protein, eDNA and Polysaccharide
KS387	G	Food-related environment	Slaughterhouse_Meat	Protein, eDNA and Polysaccharide
KS410	G	Human colonization	Slaughterhouse_Workers	Protein, eDNA and Polysaccharide
KS430	S	Human colonization	Slaughterhouse_Workers	Protein, eDNA and Polysaccharide
KS71	G	Human infection	Urine	Protein
KS79	G	Human infection	Urine	Protein
KS88	G	Human infection	Urine	Protein, eDNA and Polysaccharide
KS96	G	Human infection	Urine	Protein and Polysaccharide
KS98	G	Human infection	Urine	Protein, eDNA and Polysaccharide
